# Supplementary material for: High-quality-draft genome sequence of the multiple heavy metal resistant bacterium Pseudaminobacter manganicus JH-7T
Source: Stand Genomic Sci. 2018 Oct 25;13:29. doi: 10.1186/s40793-018-0330-2 (PMC6203287; doi:10.1186/s40793-018-0330-2)
Supplement: Supplementary file 1 — Table S1. Putative heavy metal(loid)s resistance proteins. Table S2. Putative nucleotide sugars biosynthesis proteins for EPS production. Table S3. Putative proteins for EPS production. (XLSX 11 kb) [file 40793_2018_330_MOESM1_ESM.xlsx]

## Sheet: Sheet1
	High-quality-draft genome sequence of the multiple heavy metal resistant bacterium Pseudaminobacter manganicus JH-7T
	Xian Xia†, Jiahong Li†, Zijie Zhou, Dan Wang, Jing Huang, Gejiao Wang* State Key Laboratory of Agricultural Microbiology, Huazhong Agricultural University, Wuhan 430070, P. R. China *Correspondence should be addressed to: Dr. Gejiao Wang, Tel: +86 27 87281261, Fax: +86 27 87280670, E-mail: gejiao@mail.hzau.edu.cn † Xian Xia and Jiahong Li contributed equally to this work.
	Table S1. Putative heavy metal(loid)s resistance proteins
	Putative function		Locus_tag of the predicted protein
	Manganese, cadmium, zinc and lead resistance	Manganese transporter MntH	BFN67_16975, BFN67_12045
		Zinc/Manganese transport system substrate-binding protein	BFN67_03075
		Zinc/Manganese transport system permease protein	BFN67_03080
		Zinc/Manganese transport system ATP-binding protein	BFN67_03085
		Cadmium/zinc-exporting ATPase ZntA	BFN67_12930, BFN67_21515, BFN67_17035, BFN67_16830
		Cobalt-Zinc-Cadmium efflux system protein CzcD	BFN67_10000, BFN67_11300
	Copper resistance	Copper transport protein CopC	BFN67_14535
		Copper-exporting ATPase CopA	BFN67_17130, BFN67_17055, BFN67_06400, BFN67_06155
		Copper-exporting ATPase CopB	BFN67_17225, BFN67_03180, BFN67_09010
	Mercury resistance	Transcriptional regulator MerR	BFN67_16730
		Mercuric reductase MerA	BFN67_13010
	Chromate resistance	Chromate efflux protein ChrA	BFN67_16740, BFN67_05945
		chromate resistance protein ChrB	BFN67_21625
	Arsenium resistance	Arsenic efflux protein ACR3	BFN67_16770
		Arsenate reductase ArsC	BFN67_17415, BFN67_21495
		Arsenical resistance protein ArsH	BFN67_21490
		ArsR family transcriptional regulator	BFN67_21505
	Table S2. Putative nucleotide sugars biosynthesis proteins for EPS production
	Putative function		Locus_tag of the predicted protein
	UDP-Glc	Glucokinase	BFN67_14455
		Alpha-D-glucose phosphate-specific phosphoglucomutase	BFN67_19360
		UTP--glucose-1-phosphate uridylyltransferase	BFN67_05355
	UDP-Gla	UDP-glucose 4-epimerase GalE	BFN67_05320
	UDP-GlcNAc	Fructokinase	BFN67_10185
		Glutamine--fructose-6-phosphate aminotransferase	BFN67_07755
		Phosphoglucosamine mutase	BFN67_19860
		UDP-N-acetylglucosamine	BFN67_07760
		Glucose-6-phosphate isomerase	BFN67_07185
		Mannose-1-phosphate guanylyltransferase/mannose-6-phosphate isomerase	BFN67_19395
	GDP-D-mannose	PTS-Man-EIIA, manX	BFN67_06435
		Phosphoglucomutase	BFN67_19390
		Mannose-1-phosphate guanylyltransferase/mannose-6-phosphate isomerase	BFN67_19395
	Table S3. Putative proteins for EPS production
	Putative function		Locus_tag of the predicted protein
	Exopolysaccharide biosynthesis	Polysaccharide biosynthesis protein GumB	BFN67_01765
		Exopolysaccharide biosynthesis protein GumC	BFN67_01770
		UDP-galactose-lipid carrier transferase WbaP	BFN67_18775
		Exopolysaccharide biosynthesis protein EpsI	BFN67_05270
		Exopolysaccharide biosynthesis protein RfbX	BFN67_05275
		Exopolysaccharide biosynthesis protein OafA	BFN67_05280
		Exopolysaccharide biosynthesis protein RfaL	BFN67_05285
		Exopolysaccharide biosynthesis protein Wza	BFN67_05290
		Exopolysaccharide biosynthesis protein WbaP	BFN67_05295
